# Supplementary material for: Use of high-content analysis and machine learning to characterize complex microbial samples via morphological analysis
Source: PLoS One. 2019 Sep 23;14(9):e0222528. doi: 10.1371/journal.pone.0222528 (PMC6756541; doi:10.1371/journal.pone.0222528)
Supplement: S5 Table — Example of the detection algorithm script developed within GE Developer software and applied to images of B. japonicum for determining sample viability enumeration. An intensity cut-off of 100 was used for PI-stained samples, and a 1000 intensity cut-off was used for samples stained with SYTOX Orange. (TXT) [file pone.0222528.s007.txt]

<?xml version="1.0" encoding="ISO-8859-1" ?>
<analysisprotocol name="Brady_12APR19" description="Analyzes DAPI and SytoBC as combined populations in relation to PI positivity" mode="EXSAMPENG" lock="false" >
<DataSaveOptions LG2="false" XLS="true" CommaText="false" TabText="false" XML="true" XSLT="" ResultsAll="true" GS_EXCEL="false" miner="false" UseStackName="false" ShowZeroSummaryRow="false" >
</DataSaveOptions>
<exsampengspecificdata >
<ex_sample_engine_settings ex_sample_engine_settings="default" >
<channels channel_manager="default" >
<channel_setting channel_number="0" channel_label="" image_name="" channel_status="1" />
<channel_setting channel_number="1" channel_label="" image_name="" channel_status="1" />
<channel_setting channel_number="2" channel_label="" image_name="" channel_status="1" />
<channel_setting channel_number="3" channel_label="" image_name="" channel_status="1" />
<channel_setting channel_number="4" channel_label="" image_name="" channel_status="1" />
</channels>
<template_settings template_manager="default" >
<template name="TotalCell" result="TotalCell" color="000000FF" >
<segment name="Granular segmentation" guid="1588a208-1e64-4c0e-a166-266331d75334" option="kernelSize 7, Sensitivity 65, Enabled 1, Color 5, PerformExclusions 1, SubtargetFilled 1, RemoveSinglePixelTarget 1, TargetSizeActive 0, TargetSize 0.000000, SelPreviewChanl 0, FiltersToOutputImage 0, PreciseMaskMode 1, ExpandSensitivityRange 0, AdvSensitivityRange 4.000000, SetPreferredMorphology 1, UseAutoThreshold 0, ShapeDetection No_restrictions, LowBackground 1, Exclusions ExclLabel18&#62;=0.2 ExclLabel18&#60;=4" channel="1" destination_channel="I49" />
<pre_process_macro name="Macro" guid="d4874593-1ac4-4ab1-a07b-e1a3029b2a96" channel="0" destination_channel="1" option="MacroName add1n2, Enable 1" />
<post_process_macro name="Macro" guid="d4874593-1ac4-4ab1-a07b-e1a3029b2a96" channel="" destination_channel="" option="MacroName , Enable 1" />
</template>
<template name="SytoxOrange" result="SytoxOrange" color="0000FF00" >
<segment name="Granular segmentation" guid="1588a208-1e64-4c0e-a166-266331d75334" option="kernelSize 7, Sensitivity 65, Enabled 1, Color 7, PerformExclusions 1, SubtargetFilled 0, RemoveSinglePixelTarget 0, TargetSizeActive 0, TargetSize 0.000000, SelPreviewChanl 2, FiltersToOutputImage 1, PreciseMaskMode 1, ExpandSensitivityRange 0, AdvSensitivityRange 4.000000, SetPreferredMorphology 1, UseAutoThreshold 0, ShapeDetection No_restrictions, LowBackground 1, Exclusions ExclLabel18&#62;0.2&#38;&#38;ExclLabel18&#60;=4&#38;&#38;ExclLabel0&#62;1000" channel="2" destination_channel="I2" />
<pre_process_macro name="Macro" guid="d4874593-1ac4-4ab1-a07b-e1a3029b2a96" channel="" destination_channel="" option="MacroName , Enable 1" />
<post_process_macro name="Macro" guid="d4874593-1ac4-4ab1-a07b-e1a3029b2a96" channel="" destination_channel="" option="MacroName , Enable 1" />
</template>
</template_settings>
<link_settings link_manager="default" >
<link_setting name="link" type="0" prime_source="TotalCell" second_source="SytoxOrange" comment="" relation="0" >
<link_setting_option name="Overlap" guid="65c86e60-be59-42f7-b8f2-108669a96a73" option="LinkType 1, OverlapType 4, OverlapPercent 50, FullVsPartial 0, BigVsSmall 0, LargeVsTiny 0, Base 1, ShareTargets 0, DisplayMeasures 1, MatchedType 0" />
</link_setting>
</link_settings>
<user_defined_measures >
<measure label="count" name="count" equation="[Count]" >
</measure>
</user_defined_measures>
<targetpath_settings targetpath_manager="default" >
<targetpath name="link\SytoxOrange" >
<measures >
</measures>
</targetpath>
<targetpath name="TotalCell" >
<measures >
<measure_setting channel_number="0" individual_measure="0" measure_id="26" measure_label="Count" measure_unit="" measure_source="Ch 1" complex_measure_name="" summary_id="413" owner="1" />
<measure_setting channel_number="1" individual_measure="0" measure_id="26" measure_label="Count" measure_unit="" measure_source="Ch 2" complex_measure_name="" summary_id="413" owner="1" />
</measures>
</targetpath>
<targetpath name="link\TotalCell" >
<measures >
</measures>
</targetpath>
<targetpath name="SytoxOrange" >
<measures >
<measure_setting channel_number="2" individual_measure="0" measure_id="26" measure_label="Count" measure_unit="" measure_source="Ch 3" complex_measure_name="" summary_id="413" owner="1" />
</measures>
</targetpath>
<targetpath name="link\PI" >
<measures >
</measures>
</targetpath>
<targetpath name="link" >
<measures >
<measure_setting channel_number="0" individual_measure="0" measure_id="100" measure_label="count" measure_unit="" measure_source="Ch 1" complex_measure_name="count" summary_id="413" owner="1" />
</measures>
</targetpath>
</targetpath_settings>
<cell_tracking enabled="false" track_targetset="" tracking_method="proximity" relative_threshold = "3" outlier_detection = "8" number_PF_wieght = "2" threshold_factor_PF = "5" >
<measures >
</measures>
</cell_tracking>
<Classifiers/><stack_transform_settings stack_transform_manager="default" >
</stack_transform_settings>
<GroupSummary GroupBy="None" Plate="Well" Field="All" Time_Z="Each" >
<Measure name="Area()(Ch 3): Ch 3(Avg)" />
<Measure name="Count()(Ch 3): Ch 3(Count)" />
<Measure name="Area()(Ch 2): Ch 2(Avg)" />
<Measure name="Count()(Ch 2): Ch 2(Count)" />
</GroupSummary>
</ex_sample_engine_settings>
</exsampengspecificdata>
<macro_definitions >
AQA6AAAAAQAAANMHBAAAAAEAAADUBxwAAAACAAAAAgAEAAAAUAAAAAMACAAA

AAMAAAAxLjAABAAEAAAAAAAAAIU12wMAAAEAAACGNRQAAAACAAAARXhwb3J0

ZWQgTWFjcm9zAIc1owMAAAMAAADTBwQAAAABAAAA1AePAwAABAAAACw1BAAA

AP////8iNQkAAABQLmFkZDFuMgAjNQ4AAAAFAAAAVjUEAAAAJgAAACQ1LAAA

AAYAAADNNAQAAAAAAAAAzjQEAAAAAAAAAM80BAAAAIwAAADQNAQAAABbAAAA

JTVPAAAABwAAANw0BQAAAAgAAAAA3TQOAAAACQAAAE1pY3Jvc29mdADeNBMA

AAAKAAAAQXByaWwgMTIsIDIwMTkA3zQNAAAACwAAADAxOjA5IHBtACY1IgAA

AAwAAADTBwQAAAABAAAA1AcOAAAADQAAAOs0BAAAAAEAAIMnNXIAAAAOAAAA

0wcEAAAAAQAAANQHXgAAAA8AAADrNAQAAAABAAAD7DQOAAAAEAAAAOs0BAAA

AAEAAAPtNDYAAAARAAAAvzQEAAAAAAAAP8A0BAAAAAAAAD/BNAQAAAAKAAAA

wjQEAAAACgAAAMM0BAAAAAAAAAAoNdcBAAASAAAA0wcEAAAAAQAAANQHwwEA

ABMAAAD6NAQAAAAAAAAA+zQVAAAAFAAAAFBvaW50OiBBZGRpdGlvbi4A/DQs

AAAAFQAAAM00BAAAAEYAAADONAQAAAAsAAAAzzQEAAAAVAAAANA0BAAAAEUA

AAD9NGgAAAAWAAAA0wcEAAAAAQAAANQHVAAAABcAAADrNAQAAAABAACD7DQE

AAAADQAAAO00NgAAABgAAAC/NAQAAAAAAAA/wDQEAAAAAAAAP8E0BAAAAAoA

AADCNAQAAAAKAAAAwzQEAAAAAAAAAP40GAAAABkAAADTBwQAAAABAAAA1AcE

AAAAEAAAAP80IgAAABoAAAApNQQAAACFFQAAKjUEAAAAAAAAACs1BAAAAAAA

AAAANa4AAAAbAAAA7h0EAAAAAAAAAO8dBAAAAAAAAADwHQQAAAABAAAA8R0E

AAAAAQAAAPIdfAAAABwAAABPHQ4AAAAdAAAAI0FkZGl0aW9uAFIdBAAAAAYA

AABTHQQAAAD/////XB0EAAAAAAAAAFQdBAAAAAIAAABVHQQAAAABAAAAVh0E

AAAAAAAAAFcdBAAAAAAAAABZHQQAAAABAAAAWh0EAAAAAAAAAFsdBAAAAAMA

AAAqNQQAAAAAAAAAKzUEAAAAAAAAAC81QAAAAB4AAAAvTA4AAAAfAAAASGVs

dmV0aWNhADBMBAAAAFAAAAAyTAQAAAABAAAAM0wEAAAAAQAAADRMBAAAAAEA

AACINQQAAAAAAAAAiTUEAAAAAQAAgw==

</macro_definitions>
</analysisprotocol>
