# Supplementary material for: Use of high-content analysis and machine learning to characterize complex microbial samples via morphological analysis
Source: PLoS One. 2019 Sep 23;14(9):e0222528. doi: 10.1371/journal.pone.0222528 (PMC6756541; doi:10.1371/journal.pone.0222528)
Supplement: S6 Table — This script was used to analyses images obtained from antibiotic treatments of microbes and determination of microbe viability via protein synthesis detection. (TXT) [file pone.0222528.s008.txt]

<?xml version="1.0" encoding="ISO-8859-1" ?>
<analysisprotocol name="HPG_pondtox" description="" mode="EXSAMPENG" lock="false" >
<DataSaveOptions LG2="false" XLS="true" CommaText="false" TabText="false" XML="true" XSLT="" ResultsAll="true" GS_EXCEL="false" miner="false" UseStackName="false" ShowZeroSummaryRow="false" >
</DataSaveOptions>
<exsampengspecificdata >
<ex_sample_engine_settings ex_sample_engine_settings="default" >
<channels channel_manager="default" >
<channel_setting channel_number="0" channel_label="" image_name="" channel_status="1" />
<channel_setting channel_number="1" channel_label="" image_name="" channel_status="1" />
<channel_setting channel_number="2" channel_label="" image_name="" channel_status="1" />
<channel_setting channel_number="3" channel_label="" image_name="" channel_status="1" />
</channels>
<template_settings template_manager="default" >
<template name="fitc" result="fitc" color="000000FF" >
<segment name="Granular segmentation" guid="1588a208-1e64-4c0e-a166-266331d75334" option="kernelSize 5, Sensitivity 87, Enabled 1, Color 5, PerformExclusions 1, SubtargetFilled 1, RemoveSinglePixelTarget 1, TargetSizeActive 0, TargetSize 0.000000, SelPreviewChanl 0, FiltersToOutputImage 0, PreciseMaskMode 0, ExpandSensitivityRange 0, AdvSensitivityRange 1.300000, SetPreferredMorphology 1, UseAutoThreshold 0, ShapeDetection No_constraints, LowBackground 1, Exclusions ExclLabel0&#62;250" channel="0" destination_channel="I217" />
<post_processing >
<transform name="Sieve (Binary)" guid="259a15b2-5f9d-47a6-9b5b-4d1fa3928988" channel="I217" destination_channel="I229" option="Enabled 1, Criteria 7, Threshold 23668.6" />
<transform name="Fill Holes" guid="4e187a4d-c518-4d40-9335-b1b466744f97" channel="I229" destination_channel="I277" option="" />
<transform name="Erosion (Binary)" guid="16e8a36f-d702-4818-a693-aa2c5b0569af" channel="I277" destination_channel="I230" option="Enabled 1, Value 3, Maximum 127, Minimum 3, Step 2, Shape 1" />
<transform name="Dilation (Binary)" guid="cb0e0118-f096-4b27-b340-43e78b58639d" channel="I230" destination_channel="I221" option="Enabled 1, Value 5, Maximum 127, Minimum 3, Step 2, Shape 1" />
<transform name="Sieve (Binary)" guid="259a15b2-5f9d-47a6-9b5b-4d1fa3928988" channel="I221" destination_channel="I231" option="Enabled 1, Criteria 5, Threshold 118.343" />
</post_processing>
<pre_process_macro name="Macro" guid="d4874593-1ac4-4ab1-a07b-e1a3029b2a96" channel="" destination_channel="" option="MacroName , Enable 1" />
<post_process_macro name="Macro" guid="d4874593-1ac4-4ab1-a07b-e1a3029b2a96" channel="" destination_channel="" option="MacroName , Enable 1" />
</template>
</template_settings>
<link_settings link_manager="default" >
</link_settings>
<user_defined_measures >
</user_defined_measures>
<targetpath_settings targetpath_manager="default" >
<targetpath name="fitc" >
<measures >
<measure_setting channel_number="2" individual_measure="1" measure_id="251" measure_label="Mode Dens - Levels" measure_unit="Levels" measure_source="Ch 3" complex_measure_name="" summary_id="-1" owner="1" />
<measure_setting channel_number="1" individual_measure="1" measure_id="251" measure_label="Mode Dens - Levels" measure_unit="Levels" measure_source="Ch 2" complex_measure_name="" summary_id="-1" owner="1" />
<measure_setting channel_number="0" individual_measure="1" measure_id="0" measure_label="Dens - Levels" measure_unit="Levels" measure_source="Ch 1" complex_measure_name="" summary_id="-1" owner="1" />
<measure_setting channel_number="0" individual_measure="1" measure_id="2" measure_label="Dens - ROD" measure_unit="ROD" measure_source="Ch 1" complex_measure_name="" summary_id="-1" owner="1" />
<measure_setting channel_number="0" individual_measure="1" measure_id="3" measure_label="SD - ROD" measure_unit="ROD" measure_source="Ch 1" complex_measure_name="" summary_id="-1" owner="1" />
<measure_setting channel_number="0" individual_measure="1" measure_id="251" measure_label="Mode Dens - Levels" measure_unit="Levels" measure_source="Ch 1" complex_measure_name="" summary_id="-1" owner="1" />
<measure_setting channel_number="0" individual_measure="1" measure_id="252" measure_label="Mode Dens - ROD" measure_unit="ROD" measure_source="Ch 1" complex_measure_name="" summary_id="-1" owner="1" />
<measure_setting channel_number="0" individual_measure="1" measure_id="18" measure_label="Area" measure_unit="µm2" measure_source="Ch 1" complex_measure_name="" summary_id="-1" owner="1" />
<measure_setting channel_number="0" individual_measure="1" measure_id="19" measure_label="Perimeter" measure_unit="µm" measure_source="Ch 1" complex_measure_name="" summary_id="-1" owner="1" />
<measure_setting channel_number="0" individual_measure="1" measure_id="38" measure_label="Avg Diameter" measure_unit="µm" measure_source="Ch 1" complex_measure_name="" summary_id="-1" owner="1" />
<measure_setting channel_number="0" individual_measure="1" measure_id="70" measure_label="Median Diameter" measure_unit="µm" measure_source="Ch 1" complex_measure_name="" summary_id="-1" owner="1" />
<measure_setting channel_number="0" individual_measure="1" measure_id="71" measure_label="Max Diameter" measure_unit="µm" measure_source="Ch 1" complex_measure_name="" summary_id="-1" owner="1" />
<measure_setting channel_number="0" individual_measure="1" measure_id="80" measure_label="Circ Diameter" measure_unit="µm" measure_source="Ch 1" complex_measure_name="" summary_id="-1" owner="1" />
<measure_setting channel_number="0" individual_measure="1" measure_id="25" measure_label="Length" measure_unit="µm" measure_source="Ch 1" complex_measure_name="" summary_id="-1" owner="1" />
<measure_setting channel_number="0" individual_measure="1" measure_id="22" measure_label="Form Factor" measure_unit="" measure_source="Ch 1" complex_measure_name="" summary_id="-1" owner="1" />
<measure_setting channel_number="0" individual_measure="1" measure_id="228" measure_label="End Nodes" measure_unit="" measure_source="Ch 1" complex_measure_name="" summary_id="-1" owner="1" />
<measure_setting channel_number="0" individual_measure="1" measure_id="229" measure_label="Branch Nodes" measure_unit="" measure_source="Ch 1" complex_measure_name="" summary_id="-1" owner="1" />
<measure_setting channel_number="2" individual_measure="0" measure_id="251" measure_label="Mode Dens - Levels" measure_unit="Levels" measure_source="Ch 3" complex_measure_name="" summary_id="417" owner="1" />
<measure_setting channel_number="0" individual_measure="0" measure_id="26" measure_label="Count" measure_unit="" measure_source="Ch 1" complex_measure_name="" summary_id="413" owner="1" />
</measures>
</targetpath>
</targetpath_settings>
<cell_tracking enabled="false" track_targetset="" tracking_method="proximity" relative_threshold = "3" outlier_detection = "8" number_PF_wieght = "2" threshold_factor_PF = "5" >
<measures >
</measures>
</cell_tracking>
<Classifiers/><stack_transform_settings stack_transform_manager="default" >
</stack_transform_settings>
<GroupSummary GroupBy="None" Plate="Well" Field="Each" Time_Z="Each" >
<Measure name="Form Factor: Ch 1(Sum)" />
<Measure name="fitc bright: Ch 1(Sum)" />
<Measure name="Spore: Ch 1(Count)" />
</GroupSummary>
</ex_sample_engine_settings>
</exsampengspecificdata>
<macro_definitions >
</macro_definitions>
</analysisprotocol>
